# Supplementary material for: ﻿Morphological and molecular analyses revealed four new wood-inhabiting fungal species (Hymenochaetales, Basidiomycota) from Yunnan
Source: MycoKeys. 2025 Apr 30;117:29–66. doi: 10.3897/mycokeys.117.146236 (PMC12059579; doi:10.3897/mycokeys.117.146236)
Supplement: XML Treatment for Hymenochaete bannaensis [file mycokeys.117.146236-treatment1.xml]

<!DOCTYPE tp:taxon-treatment
  PUBLIC "-//TaxonX//DTD Taxonomic Treatment Publishing DTD v0 20100105//EN" "tax-treatment-NSO.dtd">
<tp:taxon-treatment xmlns:tp="http://www.plazi.org/taxpub"><tp:treatment-meta><kwd-group><label>Taxon classification</label><kwd>
                <named-content content-type="kingdom">Fungi</named-content>
              </kwd><kwd>
                <named-content content-type="order">Hymenochaetales</named-content>
              </kwd><kwd>
                <named-content content-type="family">Hymenochaetacea</named-content>
              </kwd></kwd-group><mixed-citation publication-type="journal"><person-group><name><surname>Deng</surname><given-names>Yinglian</given-names></name><name><surname>Chen</surname><given-names>Meng</given-names></name><name><surname>Liu</surname><given-names>Linfeng</given-names></name><name><surname>Li</surname><given-names>Qizhen</given-names></name><name><surname>Zhang</surname><given-names>Sicheng</given-names></name><name><surname>Yuan</surname><given-names>Haisheng</given-names></name><name><surname>Zhao</surname><given-names>Changlin</given-names></name></person-group><article-title>﻿Morphological and molecular analyses revealed four new wood-inhabiting fungal species (<tp:taxon-name><tp:taxon-name-part taxon-name-part-type="order">Hymenochaetales</tp:taxon-name-part></tp:taxon-name>, <tp:taxon-name><tp:taxon-name-part taxon-name-part-type="phylum">Basidiomycota</tp:taxon-name-part></tp:taxon-name>) from Yunnan</article-title><source>MycoKeys</source><day>30</day><month>04</month><year>2025</year><volume>117</volume><fpage>29</fpage><lpage>66</lpage><pub-id pub-id-type="doi">10.3897/mycokeys.117.146236</pub-id></mixed-citation></tp:treatment-meta><tp:nomenclature><label>﻿</label><tp:taxon-name>
              <object-id xmlns:xlink="http://www.w3.org/1999/xlink" content-type="arpha" xlink:type="simple">72878E4B-89CC-5808-864A-64EC12E407A2</object-id>
              <tp:taxon-name-part taxon-name-part-type="genus" reg="Hymenochaete">Hymenochaete</tp:taxon-name-part>
              <tp:taxon-name-part taxon-name-part-type="species" reg="bannaensis">bannaensis</tp:taxon-name-part>
              <object-id xmlns:xlink="http://www.w3.org/1999/xlink" content-type="mycobank" xlink:type="simple">857317</object-id>
            </tp:taxon-name><tp:taxon-authority>Y.L. Deng &amp; C.L. Zhao</tp:taxon-authority><tp:taxon-status xmlns:xlink="http://www.w3.org/1999/xlink" xlink:type="simple">sp. nov.</tp:taxon-status><xref ref-type="fig" rid="F5">Figs 5</xref><xref ref-type="fig" rid="F6">, 6</xref><xref ref-type="fig" rid="F7">, 7</xref></tp:nomenclature><tp:treatment-sec sec-type="Holotype" id="SECID0EMWDK"><title>Holotype.</title><p>China • Yunnan Province, Xishuangbanna, Wild elephant Valley, GPS coordinates: <named-content xmlns:xlink="http://www.w3.org/1999/xlink" content-type="dwc:verbatimCoordinates" xlink:type="simple"><named-content content-type="geo-json" specific-use="{&#34;type&#34;:&#34;Point&#34;,&#34;coordinates&#34;:[101.416667,22.283333]}" id="NCID0EVWDK" xlink:type="simple">22°17'N, 100°85'E</named-content></named-content>, altitude 900 m asl., on the dead bamboo, leg. C.L. Zhao, 25 January 2024, CLZhao 35721 (<abbrev xmlns:xlink="http://www.w3.org/1999/xlink" xlink:title="Southwest Forestry University" id="ABBRID0E1WDK" xlink:type="simple">SWFC</abbrev>).</p></tp:treatment-sec><tp:treatment-sec sec-type="etymology" id="SECID0E5WDK"><title>Etymology.</title><p><italic>Bannaensis</italic> (Lat.): referring to the locality (<italic>banna</italic>) of the type specimen.</p></tp:treatment-sec><tp:treatment-sec sec-type="diagnosis" id="SECID0ENXDK"><title>Diagnosis.</title><p><italic><tp:taxon-name><tp:taxon-name-part taxon-name-part-type="genus" reg="Hymenochaete">Hymenochaete</tp:taxon-name-part><tp:taxon-name-part taxon-name-part-type="species" reg="bannaensis">bannaensis</tp:taxon-name-part></tp:taxon-name></italic> is characterized by the flocculent basidiomata with cinnamon to yellowish brown to rust-brown hymenial surface, generative hyphae with simple septa and broadly ellipsoid to globose basidiospores.</p></tp:treatment-sec><tp:treatment-sec sec-type="description" id="SECID0EHYDK"><title>Description.</title><p><bold><italic>Basidiomata</italic></bold> annual, resupinate, closely adnate, flocculent, without odor or taste when fresh, up to 7 cm long, 3.5 cm wide, and 200 μm thick. <bold><italic>Hymenial surface</italic></bold> smooth, cinnamon to yellowish brown when fresh, yellowish brown to rust-brown upon drying. Sterile margin yellowish brown, thinning out, up to 2 mm.</p><fig id="F5" position="float" orientation="portrait"><object-id xmlns:xlink="http://www.w3.org/1999/xlink" content-type="doi" xlink:type="simple">10.3897/mycokeys.117.146236.figure5</object-id><object-id xmlns:xlink="http://www.w3.org/1999/xlink" content-type="arpha" xlink:type="simple">0B721B90-BD41-524D-9E06-8FE26DBB186D</object-id><label>Figure 5.</label><caption><p>Basidiomata of <italic><tp:taxon-name><tp:taxon-name-part taxon-name-part-type="genus" reg="Hymenochaete">Hymenochaete</tp:taxon-name-part><tp:taxon-name-part taxon-name-part-type="species" reg="bannaensis">bannaensis</tp:taxon-name-part></tp:taxon-name></italic> (holotype, CLZhao 35721). Scale bars: 1 cm (<bold>A</bold>); 1 mm (<bold>B</bold>).</p></caption><graphic xmlns:xlink="http://www.w3.org/1999/xlink" xlink:href="mycokeys-117-029-g005.jpg" position="float" orientation="portrait" xlink:type="simple" id="oo_1319826.jpg"><uri content-type="original_file" xlink:type="simple">https://binary.pensoft.net/fig/1319826</uri></graphic></fig><p><bold><italic>Hyphal system</italic></bold> monomitic; generative hyphae with simple-septa, brown, thick-walled, smooth, moderately branched, 2.4–2.9 µm in diameter, <abbrev xmlns:xlink="http://www.w3.org/1999/xlink" xlink:title="Melzer’s Reagent" id="ABBRID0EB1DK" xlink:type="simple">IKI</abbrev>–, <abbrev xmlns:xlink="http://www.w3.org/1999/xlink" xlink:title="Cotton Blue" id="ABBRID0EF1DK" xlink:type="simple">CB</abbrev>–, tissues darkening in <abbrev xmlns:xlink="http://www.w3.org/1999/xlink" xlink:title="5% potassium hydroxide water solution" id="ABBRID0EJ1DK" xlink:type="simple">KOH</abbrev>; subhymenial hyphae densely covered by crystals.</p><fig id="F6" position="float" orientation="portrait"><object-id xmlns:xlink="http://www.w3.org/1999/xlink" content-type="doi" xlink:type="simple">10.3897/mycokeys.117.146236.figure6</object-id><object-id xmlns:xlink="http://www.w3.org/1999/xlink" content-type="arpha" xlink:type="simple">5618A0F8-EAAE-52AB-B240-7772573270F4</object-id><label>Figure 6.</label><caption><p>Microscopic structures of <italic><tp:taxon-name><tp:taxon-name-part taxon-name-part-type="genus" reg="Hymenochaete">Hymenochaete</tp:taxon-name-part><tp:taxon-name-part taxon-name-part-type="species" reg="bannaensis">bannaensis</tp:taxon-name-part></tp:taxon-name></italic> (holotype, CLZhao 35721) <bold>A</bold> basidiospores <bold>B</bold> basidia and basidioles <bold>C</bold> setae <bold>D</bold> a section of hymenium. Scale bars: 5 µm (<bold>A</bold>); 10 µm (<bold>B–D</bold>).</p></caption><graphic xmlns:xlink="http://www.w3.org/1999/xlink" xlink:href="mycokeys-117-029-g006.jpg" position="float" orientation="portrait" xlink:type="simple" id="oo_1319827.jpg"><uri content-type="original_file" xlink:type="simple">https://binary.pensoft.net/fig/1319827</uri></graphic></fig><p><bold><italic>Cystidia</italic></bold> and <bold><italic>cystidioles</italic></bold> absent. <bold><italic>Basidia</italic></bold> subcylindrical, colorless, thin-walled, with four sterigmata and a basal simple septum, 18.5–23 × 3.5–4 µm; basidioles numerous, in shape similar to basidia but smaller. <bold><italic>Setae</italic></bold> abundant, distinctly thick-walled, subulate, with an acute tip, yellowish to reddish brown, 67–94 × 7–11 µm, projecting out of the hymenium up to 33–44.5 µm.</p><fig id="F7" position="float" orientation="portrait"><object-id xmlns:xlink="http://www.w3.org/1999/xlink" content-type="doi" xlink:type="simple">10.3897/mycokeys.117.146236.figure7</object-id><object-id xmlns:xlink="http://www.w3.org/1999/xlink" content-type="arpha" xlink:type="simple">BB341A68-2E08-561B-865A-C36DB2D62B4F</object-id><label>Figure 7.</label><caption><p>Sections of hymenium of <italic><tp:taxon-name><tp:taxon-name-part taxon-name-part-type="genus" reg="Hymenochaete">Hymenochaete</tp:taxon-name-part><tp:taxon-name-part taxon-name-part-type="species" reg="bannaensis">bannaensis</tp:taxon-name-part></tp:taxon-name></italic> (holotype, CLZhao 35721). Scale bars: 10 µm (<bold>A–C</bold>).</p></caption><graphic xmlns:xlink="http://www.w3.org/1999/xlink" xlink:href="mycokeys-117-029-g007.jpg" position="float" orientation="portrait" xlink:type="simple" id="oo_1319828.jpg"><uri content-type="original_file" xlink:type="simple">https://binary.pensoft.net/fig/1319828</uri></graphic></fig><p><bold><italic>Basidiospores</italic></bold> broadly ellipsoid to globose, colorless, thin-walled, smooth, always filled with oil drop, <abbrev xmlns:xlink="http://www.w3.org/1999/xlink" xlink:title="Cotton Blue" id="ABBRID0EC4DK" xlink:type="simple">CB</abbrev>–, (3.6–)3.7–4(–4.1) × (3.4–)3.5–3.9(–4) µm, L = 3.87 µm, W = 3.67 µm, Q = 1.05–1.06 (n = 60/2).</p></tp:treatment-sec><tp:treatment-sec sec-type="Another specimen (paratype) examined" id="SECID0EG4DK"><title>Another specimen (paratype) examined.</title><p>China • Yunnan Province, Xishuangbanna, Wild elephant Valley, GPS coordinates: <named-content xmlns:xlink="http://www.w3.org/1999/xlink" content-type="dwc:verbatimCoordinates" xlink:type="simple"><named-content content-type="geo-json" specific-use="{&#34;type&#34;:&#34;Point&#34;,&#34;coordinates&#34;:[101.416667,22.283333]}" id="NCID0EP4DK" xlink:type="simple">22°17'N, 100°85'E</named-content></named-content>, altitude 900 m asl., on the fallen angiosperm branch, leg. C.L. Zhao, 25 January 2024, CLZhao 35884 (<abbrev xmlns:xlink="http://www.w3.org/1999/xlink" xlink:title="Southwest Forestry University" id="ABBRID0EU4DK" xlink:type="simple">SWFC</abbrev>).</p></tp:treatment-sec><tp:treatment-sec sec-type="notes" id="SECID0EY4DK"><title>Notes.</title><p>Phylogenetically, <italic><tp:taxon-name><tp:taxon-name-part taxon-name-part-type="genus" reg="Hymenochaete">Hymenochaete</tp:taxon-name-part><tp:taxon-name-part taxon-name-part-type="species" reg="bannaensis">bannaensis</tp:taxon-name-part></tp:taxon-name></italic> is nested as sister to <italic><tp:taxon-name><tp:taxon-name-part taxon-name-part-type="genus" reg="Hymenochaete">H.</tp:taxon-name-part><tp:taxon-name-part taxon-name-part-type="species" reg="muroiana">muroiana</tp:taxon-name-part></tp:taxon-name></italic> with strong supports (100/100/1.00) based on ITS+nLSU sequences (Figs <xref ref-type="fig" rid="F1">1</xref>, <xref ref-type="fig" rid="F2">2</xref>). Morphologically, <italic><tp:taxon-name><tp:taxon-name-part taxon-name-part-type="genus" reg="Hymenochaete">H.</tp:taxon-name-part><tp:taxon-name-part taxon-name-part-type="species" reg="muroiana">muroiana</tp:taxon-name-part></tp:taxon-name></italic> is different from <italic><tp:taxon-name><tp:taxon-name-part taxon-name-part-type="genus" reg="Hymenochaete">H.</tp:taxon-name-part><tp:taxon-name-part taxon-name-part-type="species" reg="bannaensis">bannaensis</tp:taxon-name-part></tp:taxon-name></italic> by the brun suie basidiomata, smaller ellipsoid to subcylindrical basidia (8–10 × 3 µm) and narrower ovoid to ellipsoid basidiospores (3.5–4 × 2–2.6 µm; <xref ref-type="bibr" rid="B43">Léger 1998</xref>). <italic><tp:taxon-name><tp:taxon-name-part taxon-name-part-type="genus" reg="Hymenochaete">Hymenochaete</tp:taxon-name-part><tp:taxon-name-part taxon-name-part-type="species" reg="acerosa">acerosa</tp:taxon-name-part></tp:taxon-name></italic> S.H. He &amp; Hai J. Li, <italic><tp:taxon-name><tp:taxon-name-part taxon-name-part-type="genus" reg="Hymenochaete">H.</tp:taxon-name-part><tp:taxon-name-part taxon-name-part-type="species" reg="cystidiata">cystidiata</tp:taxon-name-part></tp:taxon-name></italic> Parmasto and <italic><tp:taxon-name><tp:taxon-name-part taxon-name-part-type="genus" reg="Hymenochaete">H.</tp:taxon-name-part><tp:taxon-name-part taxon-name-part-type="species" reg="sinensis">sinensis</tp:taxon-name-part></tp:taxon-name></italic> Y.C. Li &amp; C.L. Zhao, are similar to <italic><tp:taxon-name><tp:taxon-name-part taxon-name-part-type="genus" reg="Hymenochaete">H.</tp:taxon-name-part><tp:taxon-name-part taxon-name-part-type="species" reg="bannaensis">bannaensis</tp:taxon-name-part></tp:taxon-name></italic> by thick-walled and acute setae. However, <italic><tp:taxon-name><tp:taxon-name-part taxon-name-part-type="genus" reg="Hymenochaete">H.</tp:taxon-name-part><tp:taxon-name-part taxon-name-part-type="species" reg="acerosa">acerosa</tp:taxon-name-part></tp:taxon-name></italic> is distinguished from <italic><tp:taxon-name><tp:taxon-name-part taxon-name-part-type="genus" reg="Hymenochaete">H.</tp:taxon-name-part><tp:taxon-name-part taxon-name-part-type="species" reg="bannaensis">bannaensis</tp:taxon-name-part></tp:taxon-name></italic> by its effused and detachable basidiomata, longer setae (85–170 × 5–8 µm), wider clavate basidia (13–21 × 5–8 µm) and larger basidiospores (7–8.5 × 4.8–6 µm; <xref ref-type="bibr" rid="B24">He and Liu 2011</xref>). Furthermore, <italic><tp:taxon-name><tp:taxon-name-part taxon-name-part-type="genus" reg="Hymenochaete">H.</tp:taxon-name-part><tp:taxon-name-part taxon-name-part-type="species" reg="cystidiata">cystidiata</tp:taxon-name-part></tp:taxon-name></italic> differs from <italic><tp:taxon-name><tp:taxon-name-part taxon-name-part-type="genus" reg="Hymenochaete">H.</tp:taxon-name-part><tp:taxon-name-part taxon-name-part-type="species" reg="bannaensis">bannaensis</tp:taxon-name-part></tp:taxon-name></italic> by its longer setae (60–100 × 7–10 µm), and subcylindrical basidiospores (4.8–5.8 × 2.5–3.2 µm; <xref ref-type="bibr" rid="B60">Parmasto 2012</xref>). Moreover, <italic><tp:taxon-name><tp:taxon-name-part taxon-name-part-type="genus" reg="Hymenochaete">H.</tp:taxon-name-part><tp:taxon-name-part taxon-name-part-type="species" reg="sinensis">sinensis</tp:taxon-name-part></tp:taxon-name></italic> differs from <italic><tp:taxon-name><tp:taxon-name-part taxon-name-part-type="genus" reg="Hymenochaete">H.</tp:taxon-name-part><tp:taxon-name-part taxon-name-part-type="species" reg="bannaensis">bannaensis</tp:taxon-name-part></tp:taxon-name></italic> by having ceraceous basidiomata, coconut brown to brownish black hymenial surface, shorter barrel-shaped basidia (10–12 × 3.1–3.8 µm) and longer ellipsoid to broadly ellipsoid basidiospores (4–5 × 2.5–3.5 µm; <xref ref-type="bibr" rid="B44">Li et al. 2024</xref>).</p></tp:treatment-sec><tp:treatment-sec><!--Section generated to contain objects referenced in tp:taxon-treatment.--><fig id="F1" position="float" orientation="portrait"><object-id xmlns:xlink="http://www.w3.org/1999/xlink" content-type="doi" xlink:type="simple">10.3897/mycokeys.117.146236.figure1</object-id><object-id xmlns:xlink="http://www.w3.org/1999/xlink" content-type="arpha" xlink:type="simple">1FA0EFE0-569A-58A2-8134-C2E2DF8E3F7B</object-id><label>Figure 1.</label><caption><p>Maximum Parsimony strict consensus tree illustrating the phylogeny of the order <tp:taxon-name><tp:taxon-name-part taxon-name-part-type="order">Hymenochaetales</tp:taxon-name-part></tp:taxon-name> based on ITS+nLSU sequences. Branches are labeled with Maximum Likelihood bootstrap values ≥ 70%, parsimony bootstrap values ≥ 50% and Bayesian posterior probabilities ≥ 0.95, respectively.</p></caption><graphic xmlns:xlink="http://www.w3.org/1999/xlink" xlink:href="mycokeys-117-029-g001.jpg" position="float" orientation="portrait" xlink:type="simple" id="oo_1319822.jpg"><uri content-type="original_file" xlink:type="simple">https://binary.pensoft.net/fig/1319822</uri></graphic></fig><fig id="F2" position="float" orientation="portrait"><object-id xmlns:xlink="http://www.w3.org/1999/xlink" content-type="doi" xlink:type="simple">10.3897/mycokeys.117.146236.figure2</object-id><object-id xmlns:xlink="http://www.w3.org/1999/xlink" content-type="arpha" xlink:type="simple">84198B9C-E383-59FE-9EAF-660BC937A679</object-id><label>Figure 2.</label><caption><p>Maximum Parsimony strict consensus tree illustrating the phylogeny of the two new species and related species in <italic><tp:taxon-name><tp:taxon-name-part taxon-name-part-type="genus" reg="Hymenochaete">Hymenochaete</tp:taxon-name-part></tp:taxon-name></italic>, based on ITS+nLSU sequences. Branches are labeled with Maximum Likelihood bootstrap values ≥ 70%, parsimony bootstrap values ≥ 50% and Bayesian posterior probabilities ≥ 0.95, respectively.</p></caption><graphic xmlns:xlink="http://www.w3.org/1999/xlink" xlink:href="mycokeys-117-029-g002.jpg" position="float" orientation="portrait" xlink:type="simple" id="oo_1319823.jpg"><uri content-type="original_file" xlink:type="simple">https://binary.pensoft.net/fig/1319823</uri></graphic></fig></tp:treatment-sec><ref-list><ref id="B43"><mixed-citation xmlns:xlink="http://www.w3.org/1999/xlink" xlink:type="simple"><person-group><name name-style="western"><surname>Léger</surname><given-names>JC</given-names></name></person-group> (<year>1998</year>) <article-title>Le genre <italic><tp:taxon-name><tp:taxon-name-part taxon-name-part-type="genus">Hymenochaete</tp:taxon-name-part></tp:taxon-name></italic> Léveillé.</article-title><source>Bibliotheca Mycologica</source><volume>171</volume>: <fpage>1</fpage>–<lpage>319</lpage>.</mixed-citation></ref><ref id="B24"><mixed-citation xmlns:xlink="http://www.w3.org/1999/xlink" xlink:type="simple"><person-group><name name-style="western"><surname>He</surname><given-names>SH</given-names></name><name name-style="western"><surname>Liu</surname><given-names>SL</given-names></name></person-group> (<year>2011</year>) <article-title>Two new species of <italic><tp:taxon-name><tp:taxon-name-part taxon-name-part-type="genus">Hymenochaete</tp:taxon-name-part></tp:taxon-name></italic> (<tp:taxon-name><tp:taxon-name-part taxon-name-part-type="order">Hymenochaetales</tp:taxon-name-part></tp:taxon-name>) from China.</article-title><source>Mycotaxon</source><volume>115</volume>: <fpage>375</fpage>–<lpage>382</lpage>. <ext-link xlink:href="10.5248/115.375" ext-link-type="doi" xlink:type="simple">https://doi.org/10.5248/115.375</ext-link></mixed-citation></ref><ref id="B60"><mixed-citation xmlns:xlink="http://www.w3.org/1999/xlink" xlink:type="simple"><person-group><name name-style="western"><surname>Parmasto</surname><given-names>E</given-names></name></person-group> (<year>2012</year>) New taxa of <italic><tp:taxon-name><tp:taxon-name-part taxon-name-part-type="genus">Hymenochaete</tp:taxon-name-part></tp:taxon-name></italic> (<tp:taxon-name><tp:taxon-name-part taxon-name-part-type="class">Agaricomycetes</tp:taxon-name-part></tp:taxon-name>, <tp:taxon-name><tp:taxon-name-part taxon-name-part-type="order">Hymenochaetales</tp:taxon-name-part></tp:taxon-name>) with a note on <italic><tp:taxon-name><tp:taxon-name-part taxon-name-part-type="genus">H.</tp:taxon-name-part><tp:taxon-name-part taxon-name-part-type="species">caucasica</tp:taxon-name-part></tp:taxon-name></italic>. Mycotaxon 121: 477–484. <ext-link xlink:href="10.5248/121.477" ext-link-type="doi" xlink:type="simple">https://doi.org/10.5248/121.477</ext-link></mixed-citation></ref><ref id="B44"><mixed-citation xmlns:xlink="http://www.w3.org/1999/xlink" xlink:type="simple"><person-group><name name-style="western"><surname>Li</surname><given-names>YC</given-names></name><name name-style="western"><surname>Chen</surname><given-names>ML</given-names></name><name name-style="western"><surname>Xiao</surname><given-names>WY</given-names></name><name name-style="western"><surname>Zhang</surname><given-names>JZ</given-names></name><name name-style="western"><surname>Zhao</surname><given-names>CL</given-names></name></person-group> (<year>2024</year>) <article-title>Molecular phylogeny and morphology reveal a new <italic><tp:taxon-name><tp:taxon-name-part taxon-name-part-type="genus">Hymenochaete</tp:taxon-name-part></tp:taxon-name></italic> species (<tp:taxon-name><tp:taxon-name-part taxon-name-part-type="family">Hymenochaetaceae</tp:taxon-name-part></tp:taxon-name>, <tp:taxon-name><tp:taxon-name-part taxon-name-part-type="phylum">Basidiomycota</tp:taxon-name-part></tp:taxon-name>) from China.</article-title><source>Phytotaxa</source><volume>664</volume>(<issue>3</issue>): <fpage>159</fpage>–<lpage>171</lpage>. <ext-link xlink:href="10.11646/phytotaxa.664.3.1" ext-link-type="doi" xlink:type="simple">https://doi.org/10.11646/phytotaxa.664.3.1</ext-link></mixed-citation></ref></ref-list></tp:taxon-treatment>
