# Supplementary material for: ﻿Morphological and molecular analyses revealed four new wood-inhabiting fungal species (Hymenochaetales, Basidiomycota) from Yunnan
Source: MycoKeys. 2025 Apr 30;117:29–66. doi: 10.3897/mycokeys.117.146236 (PMC12059579; doi:10.3897/mycokeys.117.146236)
Supplement: XML Treatment for Lyomyces asiaticus [file mycokeys.117.146236-treatment2.xml]

<!DOCTYPE tp:taxon-treatment
  PUBLIC "-//TaxonX//DTD Taxonomic Treatment Publishing DTD v0 20100105//EN" "tax-treatment-NSO.dtd">
<tp:taxon-treatment xmlns:tp="http://www.plazi.org/taxpub"><tp:treatment-meta><kwd-group><label>Taxon classification</label><kwd>
                <named-content content-type="kingdom">Fungi</named-content>
              </kwd><kwd>
                <named-content content-type="order">Corticiales</named-content>
              </kwd><kwd>
                <named-content content-type="family">Corticiaceae</named-content>
              </kwd></kwd-group><mixed-citation publication-type="journal"><person-group><name><surname>Deng</surname><given-names>Yinglian</given-names></name><name><surname>Chen</surname><given-names>Meng</given-names></name><name><surname>Liu</surname><given-names>Linfeng</given-names></name><name><surname>Li</surname><given-names>Qizhen</given-names></name><name><surname>Zhang</surname><given-names>Sicheng</given-names></name><name><surname>Yuan</surname><given-names>Haisheng</given-names></name><name><surname>Zhao</surname><given-names>Changlin</given-names></name></person-group><article-title>﻿Morphological and molecular analyses revealed four new wood-inhabiting fungal species (<tp:taxon-name><tp:taxon-name-part taxon-name-part-type="order">Hymenochaetales</tp:taxon-name-part></tp:taxon-name>, <tp:taxon-name><tp:taxon-name-part taxon-name-part-type="phylum">Basidiomycota</tp:taxon-name-part></tp:taxon-name>) from Yunnan</article-title><source>MycoKeys</source><day>30</day><month>04</month><year>2025</year><volume>117</volume><fpage>29</fpage><lpage>66</lpage><pub-id pub-id-type="doi">10.3897/mycokeys.117.146236</pub-id></mixed-citation></tp:treatment-meta><tp:nomenclature><label>﻿</label><tp:taxon-name>
              <object-id xmlns:xlink="http://www.w3.org/1999/xlink" content-type="arpha" xlink:type="simple">0650C8BE-09FF-5B7A-8DE6-0F72120B5737</object-id>
              <tp:taxon-name-part taxon-name-part-type="genus" reg="Lyomyces">Lyomyces</tp:taxon-name-part>
              <tp:taxon-name-part taxon-name-part-type="species" reg="asiaticus">asiaticus</tp:taxon-name-part>
              <object-id xmlns:xlink="http://www.w3.org/1999/xlink" content-type="mycobank" xlink:type="simple">857318</object-id>
            </tp:taxon-name><tp:taxon-authority>Y.L. Deng &amp; C.L. Zhao</tp:taxon-authority><tp:taxon-status xmlns:xlink="http://www.w3.org/1999/xlink" xlink:type="simple">sp. nov.</tp:taxon-status><xref ref-type="fig" rid="F8">Figs 8</xref><xref ref-type="fig" rid="F9">, 9</xref><xref ref-type="fig" rid="F10">, 10</xref></tp:nomenclature><tp:treatment-sec sec-type="Holotype" id="SECID0EPFEK"><title>Holotype.</title><p>China • Yunnan Province, Xishuangbanna, Wild elephant Valley, GPS coordinates: <named-content xmlns:xlink="http://www.w3.org/1999/xlink" content-type="dwc:verbatimCoordinates" xlink:type="simple"><named-content content-type="geo-json" specific-use="{&#34;type&#34;:&#34;Point&#34;,&#34;coordinates&#34;:[101.416667,22.283333]}" id="NCID0EYFEK" xlink:type="simple">22°17'N, 100°85'E</named-content></named-content>, altitude 900 m asl., on the dead bamboo, leg. C.L. Zhao, 25 January 2024, CLZhao 35719 (<abbrev xmlns:xlink="http://www.w3.org/1999/xlink" xlink:title="Southwest Forestry University" id="ABBRID0E4FEK" xlink:type="simple">SWFC</abbrev>).</p></tp:treatment-sec><tp:treatment-sec sec-type="etymology" id="SECID0EBGEK"><title>Etymology.</title><p><italic>Asiaticus</italic> (Lat.): referring to the continent (Asia) where the species was found.</p></tp:treatment-sec><tp:treatment-sec sec-type="diagnosis" id="SECID0EOGEK"><title>Diagnosis.</title><p><italic><tp:taxon-name><tp:taxon-name-part taxon-name-part-type="genus" reg="Lyomyces">Lyomyces</tp:taxon-name-part><tp:taxon-name-part taxon-name-part-type="species" reg="asiaticus">asiaticus</tp:taxon-name-part></tp:taxon-name></italic> is characterized by the membranaceous basidiomata with cream to pale-yellow hymenial surface with tuberculate, a monomitic hyphal system with clamped generative hyphae, and ellipsoid basidiospores 4.6–6.4 × 3–3.9 µm.</p></tp:treatment-sec><tp:treatment-sec sec-type="description" id="SECID0EIHEK"><title>Description.</title><p><bold><italic>Basidiomata</italic></bold> annual, resupinate, closely adnate, membranaceous, without odor or taste when fresh, up to 5 cm long, 1.5 cm wide, and 100 μm thick. <bold><italic>Hymenial surface</italic></bold> tuberculate, thin, white to cream when fresh, cream upon drying. Sterile margin white to cream, thinning out, up to 2 mm.</p><p><bold><italic>Hyphal system</italic></bold> monomitic; generative hyphae with clamp connections, colorless, thin-walled, smooth, moderately branched, with some crystals, 2–2.5 µm in diameter, <abbrev xmlns:xlink="http://www.w3.org/1999/xlink" xlink:title="Melzer’s Reagent" id="ABBRID0EGIEK" xlink:type="simple">IKI</abbrev>–, <abbrev xmlns:xlink="http://www.w3.org/1999/xlink" xlink:title="Cotton Blue" id="ABBRID0EKIEK" xlink:type="simple">CB</abbrev>–, tissues unchanged in <abbrev xmlns:xlink="http://www.w3.org/1999/xlink" xlink:title="5% potassium hydroxide water solution" id="ABBRID0EOIEK" xlink:type="simple">KOH</abbrev>; subhymenial hyphae densely covered by crystals.</p><fig id="F8" position="float" orientation="portrait"><object-id xmlns:xlink="http://www.w3.org/1999/xlink" content-type="doi" xlink:type="simple">10.3897/mycokeys.117.146236.figure8</object-id><object-id xmlns:xlink="http://www.w3.org/1999/xlink" content-type="arpha" xlink:type="simple">0DA648A6-BE78-5AD1-89C7-3DABADE8BC3A</object-id><label>Figure 8.</label><caption><p>Basidiomata of <italic><tp:taxon-name><tp:taxon-name-part taxon-name-part-type="genus" reg="Lyomyces">Lyomyces</tp:taxon-name-part><tp:taxon-name-part taxon-name-part-type="species" reg="asiaticus">asiaticus</tp:taxon-name-part></tp:taxon-name></italic> (holotype, CLZhao 35719). Scale bars: 1 cm (<bold>A</bold>); 1 mm (<bold>B</bold>)</p></caption><graphic xmlns:xlink="http://www.w3.org/1999/xlink" xlink:href="mycokeys-117-029-g008.jpg" position="float" orientation="portrait" xlink:type="simple" id="oo_1319829.jpg"><uri content-type="original_file" xlink:type="simple">https://binary.pensoft.net/fig/1319829</uri></graphic></fig><p><bold><italic>Hymenium</italic></bold> three kinds of cystidia: (1) tapering, colorless, thin-walled, smooth, filled with refractive oil-like matter, 19.5–27 × 1.8–2.3 µm; (2) bottled, colorless, thin-walled, smooth, filled with refractive oil-like matter, 19.3–24.7 × 4.6–5.4 µm; (3) halocystidia, colorless, thin-walled, smooth, filled with refractive oil-like matter, 17–19 × 5.5–7 µm. <bold><italic>Basidia</italic></bold> cylindrical, with a basal clamp connection and four sterigmata, filled with refractive oil-like matter, 17–21 × 3–7 µm; basidioles numerous, in shape similar to basidia but smaller.</p><fig id="F9" position="float" orientation="portrait"><object-id xmlns:xlink="http://www.w3.org/1999/xlink" content-type="doi" xlink:type="simple">10.3897/mycokeys.117.146236.figure9</object-id><object-id xmlns:xlink="http://www.w3.org/1999/xlink" content-type="arpha" xlink:type="simple">7E6C031D-082E-56D6-9AC1-52F346584B0A</object-id><label>Figure 9.</label><caption><p>Microscopic structures of <italic><tp:taxon-name><tp:taxon-name-part taxon-name-part-type="genus" reg="Lyomyces">Lyomyces</tp:taxon-name-part><tp:taxon-name-part taxon-name-part-type="species" reg="asiaticus">asiaticus</tp:taxon-name-part></tp:taxon-name></italic> (holotype, CLZhao 35719) <bold>A</bold> basidiospores <bold>B</bold> basidia and basidioles <bold>C</bold> tapering cystidia <bold>D</bold> bottled cystidia <bold>E</bold> halocystidia <bold>F</bold> a section of hymenium. Scale bars: 5μm (<bold>A</bold>); 10 μm (<bold>B–F</bold>).</p></caption><graphic xmlns:xlink="http://www.w3.org/1999/xlink" xlink:href="mycokeys-117-029-g009.jpg" position="float" orientation="portrait" xlink:type="simple" id="oo_1319830.jpg"><uri content-type="original_file" xlink:type="simple">https://binary.pensoft.net/fig/1319830</uri></graphic></fig><p><bold><italic>Basidiospores</italic></bold> ellipsoid, colorless, thin-walled, smooth, always filled with oil drop, <abbrev xmlns:xlink="http://www.w3.org/1999/xlink" xlink:title="Cotton Blue" id="ABBRID0EHLEK" xlink:type="simple">CB</abbrev>–, (4.2–)4.6–6.4(–6.5) × (2.4–)3–3.9(–4) µm, L = 5.63 µm, W = 3.36 µm, Q = 1.62–1.73 (n = 60/2).</p></tp:treatment-sec><tp:treatment-sec sec-type="Another specimen (paratype) examined" id="SECID0ELLEK"><title>Another specimen (paratype) examined.</title><p>China • Yunnan Province, Xishuangbanna, Wild elephant Valley, GPS coordinates: <named-content xmlns:xlink="http://www.w3.org/1999/xlink" content-type="dwc:verbatimCoordinates" xlink:type="simple"><named-content content-type="geo-json" specific-use="{&#34;type&#34;:&#34;Point&#34;,&#34;coordinates&#34;:[101.416667,22.283333]}" id="NCID0EULEK" xlink:type="simple">22°17'N, 100°85'E</named-content></named-content>, altitude 900 m asl., on the fallen angiosperm branch, leg. C.L. Zhao, 25 January 2024, CLZhao 35703 (<abbrev xmlns:xlink="http://www.w3.org/1999/xlink" xlink:title="Southwest Forestry University" id="ABBRID0EZLEK" xlink:type="simple">SWFC</abbrev>).</p><fig id="F10" position="float" orientation="portrait"><object-id xmlns:xlink="http://www.w3.org/1999/xlink" content-type="doi" xlink:type="simple">10.3897/mycokeys.117.146236.figure10</object-id><object-id xmlns:xlink="http://www.w3.org/1999/xlink" content-type="arpha" xlink:type="simple">A7636120-A763-5A02-B19F-85FDF14370FA</object-id><label>Figure 10.</label><caption><p>Sections of hymenium of <italic><tp:taxon-name><tp:taxon-name-part taxon-name-part-type="genus" reg="Lyomyces">Lyomyces</tp:taxon-name-part><tp:taxon-name-part taxon-name-part-type="species" reg="asiaticus">asiaticus</tp:taxon-name-part></tp:taxon-name></italic> (holotype, CLZhao 35719). Scale bars: 10 µm (<bold>A–C</bold>).</p></caption><graphic xmlns:xlink="http://www.w3.org/1999/xlink" xlink:href="mycokeys-117-029-g010.jpg" position="float" orientation="portrait" xlink:type="simple" id="oo_1319831.jpg"><uri content-type="original_file" xlink:type="simple">https://binary.pensoft.net/fig/1319831</uri></graphic></fig></tp:treatment-sec><tp:treatment-sec sec-type="notes" id="SECID0EXMEK"><title>Notes.</title><p>The phylogenetic tree of ITS+nLSU (Fig. <xref ref-type="fig" rid="F3">3</xref>) showed that the new species <italic><tp:taxon-name><tp:taxon-name-part taxon-name-part-type="genus" reg="Lyomyces">Lyomyces</tp:taxon-name-part><tp:taxon-name-part taxon-name-part-type="species" reg="asiaticus">asiaticus</tp:taxon-name-part></tp:taxon-name></italic> was clustered with <italic><tp:taxon-name><tp:taxon-name-part taxon-name-part-type="genus" reg="Lyomyces">L.</tp:taxon-name-part><tp:taxon-name-part taxon-name-part-type="species" reg="crustosus">crustosus</tp:taxon-name-part></tp:taxon-name></italic> and <italic><tp:taxon-name><tp:taxon-name-part taxon-name-part-type="genus" reg="Lyomyces">L.</tp:taxon-name-part><tp:taxon-name-part taxon-name-part-type="species" reg="ochraceoalbus">ochraceoalbus</tp:taxon-name-part></tp:taxon-name></italic>. However, morphologically, <italic><tp:taxon-name><tp:taxon-name-part taxon-name-part-type="genus" reg="Lyomyces">L.</tp:taxon-name-part><tp:taxon-name-part taxon-name-part-type="species" reg="crustosus">crustosus</tp:taxon-name-part></tp:taxon-name></italic> can be delimited from <italic><tp:taxon-name><tp:taxon-name-part taxon-name-part-type="genus" reg="Lyomyces">L.</tp:taxon-name-part><tp:taxon-name-part taxon-name-part-type="species" reg="asiaticus">asiaticus</tp:taxon-name-part></tp:taxon-name></italic> by having effused basidiocarp, clavate basidia (26 × 4.5 µm) and longer ellipsoidal to subcylindrical basidiospores (5–7.5 × 2.5–3 µm; <xref ref-type="bibr" rid="B34">Karsten 1881</xref>). <italic><tp:taxon-name><tp:taxon-name-part taxon-name-part-type="genus" reg="Lyomyces">L.</tp:taxon-name-part><tp:taxon-name-part taxon-name-part-type="species" reg="ochraceoalbus">ochraceoalbus</tp:taxon-name-part></tp:taxon-name></italic> differs from <italic><tp:taxon-name><tp:taxon-name-part taxon-name-part-type="genus" reg="Lyomyces">L.</tp:taxon-name-part><tp:taxon-name-part taxon-name-part-type="species" reg="asiaticus">asiaticus</tp:taxon-name-part></tp:taxon-name></italic> in its smooth hymenial surface, lacking a cystidium and shorter clavate basidia (11–16.5 × 3.5–5 µm; <xref ref-type="bibr" rid="B49">Luo et al. 2021b</xref>). Morphologically, <italic><tp:taxon-name><tp:taxon-name-part taxon-name-part-type="genus" reg="Lyomyces">Lyomyces</tp:taxon-name-part><tp:taxon-name-part taxon-name-part-type="species" reg="asiaticus">asiaticus</tp:taxon-name-part></tp:taxon-name></italic> reminds <italic><tp:taxon-name><tp:taxon-name-part taxon-name-part-type="genus" reg="Lyomyces">L.</tp:taxon-name-part><tp:taxon-name-part taxon-name-part-type="species" reg="albopulverulentus">albopulverulentus</tp:taxon-name-part></tp:taxon-name></italic> C.L. Zhao, <italic><tp:taxon-name><tp:taxon-name-part taxon-name-part-type="genus" reg="Lyomyces">L.</tp:taxon-name-part><tp:taxon-name-part taxon-name-part-type="species" reg="cremeus">cremeus</tp:taxon-name-part></tp:taxon-name></italic>, <italic><tp:taxon-name><tp:taxon-name-part taxon-name-part-type="genus" reg="Lyomyces">L.</tp:taxon-name-part><tp:taxon-name-part taxon-name-part-type="species" reg="denudatus">denudatus</tp:taxon-name-part></tp:taxon-name></italic> Viner, <italic><tp:taxon-name><tp:taxon-name-part taxon-name-part-type="genus" reg="Lyomyces">L.</tp:taxon-name-part><tp:taxon-name-part taxon-name-part-type="species" reg="macrosporus">macrosporus</tp:taxon-name-part></tp:taxon-name></italic> C.L. Zhao and <italic><tp:taxon-name><tp:taxon-name-part taxon-name-part-type="genus" reg="Lyomyces">L.</tp:taxon-name-part><tp:taxon-name-part taxon-name-part-type="species" reg="wuliangshanensis">wuliangshanensis</tp:taxon-name-part></tp:taxon-name></italic> C.L. Zhao by having the ellipsoid basidiospores. However, <italic><tp:taxon-name><tp:taxon-name-part taxon-name-part-type="genus" reg="Lyomyces">L.</tp:taxon-name-part><tp:taxon-name-part taxon-name-part-type="species" reg="albopulverulentus">albopulverulentus</tp:taxon-name-part></tp:taxon-name></italic> can be separated from <italic><tp:taxon-name><tp:taxon-name-part taxon-name-part-type="genus" reg="Lyomyces">L.</tp:taxon-name-part><tp:taxon-name-part taxon-name-part-type="species" reg="asiaticus">asiaticus</tp:taxon-name-part></tp:taxon-name></italic> by its pruinose hymenial surface and larger basidia (24.5–28.5 × 7–9 µm) and larger basidiospores (8–10.5 × 5.5–7 µm; <xref ref-type="bibr" rid="B21">Guan et al. 2023</xref>). <italic><tp:taxon-name><tp:taxon-name-part taxon-name-part-type="genus" reg="Lyomyces">L.</tp:taxon-name-part><tp:taxon-name-part taxon-name-part-type="species" reg="cremeus">cremeus</tp:taxon-name-part></tp:taxon-name></italic> is distinct from <italic><tp:taxon-name><tp:taxon-name-part taxon-name-part-type="genus" reg="Lyomyces">L.</tp:taxon-name-part><tp:taxon-name-part taxon-name-part-type="species" reg="asiaticus">asiaticus</tp:taxon-name-part></tp:taxon-name></italic> by its smooth hymenial surface, present two types cystidia as capitate (20–40 × 3–5 µm) and tapering (18–35 × 3–4.5 µm) and thin-walled to slightly thick-walled basidiospores (<xref ref-type="bibr" rid="B3">Chen and Zhao 2020</xref>). In addition, <italic><tp:taxon-name><tp:taxon-name-part taxon-name-part-type="genus" reg="Lyomyces">L.</tp:taxon-name-part><tp:taxon-name-part taxon-name-part-type="species" reg="denudatus">denudatus</tp:taxon-name-part></tp:taxon-name></italic> is separated from <italic><tp:taxon-name><tp:taxon-name-part taxon-name-part-type="genus" reg="Lyomyces">L.</tp:taxon-name-part><tp:taxon-name-part taxon-name-part-type="species" reg="asiaticus">asiaticus</tp:taxon-name-part></tp:taxon-name></italic> by the smooth hymenial surface, longer capitate cystidia (34.9–62 × 4–5.5 µm) and suburniform basidia (15–21.1 × 3.8–5.5 µm; <xref ref-type="bibr" rid="B74">Viner and Miettinen 2022</xref>). The species <italic><tp:taxon-name><tp:taxon-name-part taxon-name-part-type="genus" reg="Lyomyces">L.</tp:taxon-name-part><tp:taxon-name-part taxon-name-part-type="species" reg="macrosporus">macrosporus</tp:taxon-name-part></tp:taxon-name></italic> differs from <italic><tp:taxon-name><tp:taxon-name-part taxon-name-part-type="genus" reg="Lyomyces">L.</tp:taxon-name-part><tp:taxon-name-part taxon-name-part-type="species" reg="asiaticus">asiaticus</tp:taxon-name-part></tp:taxon-name></italic> due to its reticulate hymenial surface and longer basidia (22.2–38 × 4.5–7 µm) and larger basidiospores (6.7–8.9 × 4.4–5.4 µm; <xref ref-type="bibr" rid="B3">Chen and Zhao 2020</xref>). Moreover, <italic><tp:taxon-name><tp:taxon-name-part taxon-name-part-type="genus" reg="Lyomyces">L.</tp:taxon-name-part><tp:taxon-name-part taxon-name-part-type="species" reg="wuliangshanensis">wuliangshanensis</tp:taxon-name-part></tp:taxon-name></italic> can be delimited from <italic><tp:taxon-name><tp:taxon-name-part taxon-name-part-type="genus" reg="Lyomyces">L.</tp:taxon-name-part><tp:taxon-name-part taxon-name-part-type="species" reg="asiaticus">asiaticus</tp:taxon-name-part></tp:taxon-name></italic> by its smooth to more or less tuberculate hymenial surface and two kinds of cystidia as capitate (22–37 × 3–6 µm) and tapering (21–35 × 4–6.5 µm; <xref ref-type="bibr" rid="B3">Chen and Zhao 2020</xref>).</p></tp:treatment-sec><tp:treatment-sec><!--Section generated to contain objects referenced in tp:taxon-treatment.--><fig id="F3" position="float" orientation="portrait"><object-id xmlns:xlink="http://www.w3.org/1999/xlink" content-type="doi" xlink:type="simple">10.3897/mycokeys.117.146236.figure3</object-id><object-id xmlns:xlink="http://www.w3.org/1999/xlink" content-type="arpha" xlink:type="simple">277C1C32-7FE0-5F12-9C11-164C4FD763DF</object-id><label>Figure 3.</label><caption><p>Maximum Parsimony strict consensus tree illustrating the phylogeny of the two new species and related species in <italic><tp:taxon-name><tp:taxon-name-part taxon-name-part-type="genus" reg="Lyomyces">Lyomyces</tp:taxon-name-part></tp:taxon-name></italic>, based on ITS+nLSU sequences. Branches are labeled with Maximum Likelihood bootstrap values ≥ 70%, parsimony bootstrap values ≥ 50% and Bayesian posterior probabilities ≥ 0.95, respectively.</p></caption><graphic xmlns:xlink="http://www.w3.org/1999/xlink" xlink:href="mycokeys-117-029-g003.jpg" position="float" orientation="portrait" xlink:type="simple" id="oo_1319824.jpg"><uri content-type="original_file" xlink:type="simple">https://binary.pensoft.net/fig/1319824</uri></graphic></fig></tp:treatment-sec><ref-list><ref id="B34"><mixed-citation xmlns:xlink="http://www.w3.org/1999/xlink" xlink:type="simple"><person-group><name name-style="western"><surname>Karsten</surname><given-names>PA</given-names></name></person-group> (<year>1881</year>) <article-title>Enumeratio <italic>Thelephorearum</italic> Fr. et <italic>Clavariearum</italic> Fr. <italic>Fennicarum</italic>, systemate novo dispositarum.</article-title><source>Revue Mycologique Toulouse</source><volume>3</volume>(<issue>9</issue>): <fpage>21</fpage>–<lpage>23</lpage>.</mixed-citation></ref><ref id="B49"><mixed-citation xmlns:xlink="http://www.w3.org/1999/xlink" xlink:type="simple"><person-group><name name-style="western"><surname>Luo</surname><given-names>X</given-names></name><name name-style="western"><surname>Chen</surname><given-names>YH</given-names></name><name name-style="western"><surname>Zhao</surname><given-names>CL</given-names></name></person-group> (<year>2021b</year>) <italic><tp:taxon-name><tp:taxon-name-part taxon-name-part-type="genus">Lyomyces</tp:taxon-name-part><tp:taxon-name-part taxon-name-part-type="species">fissuratus</tp:taxon-name-part></tp:taxon-name></italic> and <italic><tp:taxon-name><tp:taxon-name-part taxon-name-part-type="genus">L.</tp:taxon-name-part><tp:taxon-name-part taxon-name-part-type="species">fumosus</tp:taxon-name-part></tp:taxon-name></italic> (<tp:taxon-name><tp:taxon-name-part taxon-name-part-type="family">Schizoporaceae</tp:taxon-name-part></tp:taxon-name>, <tp:taxon-name><tp:taxon-name-part taxon-name-part-type="order">Hymenochaetales</tp:taxon-name-part></tp:taxon-name>), new species from southern China. Annales Botanici Fennici 4(4–6): 58. <ext-link xlink:href="10.5735/085.058.0404" ext-link-type="doi" xlink:type="simple">https://doi.org/10.5735/085.058.0404</ext-link></mixed-citation></ref><ref id="B21"><mixed-citation xmlns:xlink="http://www.w3.org/1999/xlink" xlink:type="simple"><person-group><name name-style="western"><surname>Guan</surname><given-names>QX</given-names></name><name name-style="western"><surname>Huang</surname><given-names>J</given-names></name><name name-style="western"><surname>Huang</surname><given-names>J</given-names></name><name name-style="western"><surname>Zhao</surname><given-names>CL</given-names></name></person-group> (<year>2023</year>) <article-title>Five new species of <tp:taxon-name><tp:taxon-name-part taxon-name-part-type="family">Schizoporaceae</tp:taxon-name-part></tp:taxon-name> (<tp:taxon-name><tp:taxon-name-part taxon-name-part-type="phylum">Basidiomycota</tp:taxon-name-part></tp:taxon-name>, <tp:taxon-name><tp:taxon-name-part taxon-name-part-type="order">Hymenochaetales</tp:taxon-name-part></tp:taxon-name>) from East Asia.</article-title><source>MycoKeys</source><volume>96</volume>: <fpage>25</fpage>–<lpage>56</lpage>. <ext-link xlink:href="10.3897/mycokeys.96.99327" ext-link-type="doi" xlink:type="simple">https://doi.org/10.3897/mycokeys.96.99327</ext-link></mixed-citation></ref><ref id="B3"><mixed-citation xmlns:xlink="http://www.w3.org/1999/xlink" xlink:type="simple"><person-group><name name-style="western"><surname>Chen</surname><given-names>JZ</given-names></name><name name-style="western"><surname>Zhao</surname><given-names>CL</given-names></name></person-group> (<year>2020</year>) <article-title>Morphological and molecular identification of four new resupinate species of <italic><tp:taxon-name><tp:taxon-name-part taxon-name-part-type="genus">Lyomyces</tp:taxon-name-part></tp:taxon-name></italic> (<tp:taxon-name><tp:taxon-name-part taxon-name-part-type="order">Hymenochaetales</tp:taxon-name-part></tp:taxon-name>) from southern China.</article-title><source>MycoKeys</source><volume>65</volume>: <fpage>101</fpage>–<lpage>118</lpage>. <ext-link xlink:href="10.3897/mycokeys.65.48660" ext-link-type="doi" xlink:type="simple">https://doi.org/10.3897/mycokeys.65.48660</ext-link></mixed-citation></ref><ref id="B74"><mixed-citation xmlns:xlink="http://www.w3.org/1999/xlink" xlink:type="simple"><person-group><name name-style="western"><surname>Viner</surname><given-names>I</given-names></name><name name-style="western"><surname>Miettinen</surname><given-names>O</given-names></name></person-group> (<year>2022</year>) <article-title><italic><tp:taxon-name><tp:taxon-name-part taxon-name-part-type="genus">Lyomyces</tp:taxon-name-part><tp:taxon-name-part taxon-name-part-type="species">denudatus</tp:taxon-name-part></tp:taxon-name></italic>, a new species with a disjunct distribution.</article-title><source>Lilloa</source><volume>59</volume>: <fpage>377</fpage>–<lpage>385</lpage>. <ext-link xlink:href="10.30550/j.lil/2022.59.S/2022.09.14" ext-link-type="doi" xlink:type="simple">https://doi.org/10.30550/j.lil/2022.59.S/2022.09.14</ext-link></mixed-citation></ref></ref-list></tp:taxon-treatment>
