# Supplementary material for: ﻿Morphological and molecular analyses revealed four new wood-inhabiting fungal species (Hymenochaetales, Basidiomycota) from Yunnan
Source: MycoKeys. 2025 Apr 30;117:29–66. doi: 10.3897/mycokeys.117.146236 (PMC12059579; doi:10.3897/mycokeys.117.146236)
Supplement: XML Treatment for Peniophorella albohymenia [file mycokeys.117.146236-treatment3.xml]

<!DOCTYPE tp:taxon-treatment
  PUBLIC "-//TaxonX//DTD Taxonomic Treatment Publishing DTD v0 20100105//EN" "tax-treatment-NSO.dtd">
<tp:taxon-treatment xmlns:tp="http://www.plazi.org/taxpub"><tp:treatment-meta><kwd-group><label>Taxon classification</label><kwd>
                <named-content content-type="kingdom">Fungi</named-content>
              </kwd><kwd>
                <named-content content-type="order">Hymenochaetales</named-content>
              </kwd><kwd>
                <named-content content-type="family">Rickenellaceae</named-content>
              </kwd></kwd-group><mixed-citation publication-type="journal"><person-group><name><surname>Deng</surname><given-names>Yinglian</given-names></name><name><surname>Chen</surname><given-names>Meng</given-names></name><name><surname>Liu</surname><given-names>Linfeng</given-names></name><name><surname>Li</surname><given-names>Qizhen</given-names></name><name><surname>Zhang</surname><given-names>Sicheng</given-names></name><name><surname>Yuan</surname><given-names>Haisheng</given-names></name><name><surname>Zhao</surname><given-names>Changlin</given-names></name></person-group><article-title>﻿Morphological and molecular analyses revealed four new wood-inhabiting fungal species (<tp:taxon-name><tp:taxon-name-part taxon-name-part-type="order">Hymenochaetales</tp:taxon-name-part></tp:taxon-name>, <tp:taxon-name><tp:taxon-name-part taxon-name-part-type="phylum">Basidiomycota</tp:taxon-name-part></tp:taxon-name>) from Yunnan</article-title><source>MycoKeys</source><day>30</day><month>04</month><year>2025</year><volume>117</volume><fpage>29</fpage><lpage>66</lpage><pub-id pub-id-type="doi">10.3897/mycokeys.117.146236</pub-id></mixed-citation></tp:treatment-meta><tp:nomenclature><label>﻿</label><tp:taxon-name>
              <object-id xmlns:xlink="http://www.w3.org/1999/xlink" content-type="arpha" xlink:type="simple">4C4257F1-7FE5-5508-82F6-62CDF1FAA5C2</object-id>
              <tp:taxon-name-part taxon-name-part-type="genus" reg="Peniophorella">Peniophorella</tp:taxon-name-part>
              <tp:taxon-name-part taxon-name-part-type="species" reg="albohymenia">albohymenia</tp:taxon-name-part>
              <object-id xmlns:xlink="http://www.w3.org/1999/xlink" content-type="mycobank" xlink:type="simple">857319</object-id>
            </tp:taxon-name><tp:taxon-authority>Y.L. Deng &amp; C.L. Zhao</tp:taxon-authority><tp:taxon-status xmlns:xlink="http://www.w3.org/1999/xlink" xlink:type="simple">sp. nov.</tp:taxon-status><xref ref-type="fig" rid="F11">Figs 11</xref><xref ref-type="fig" rid="F12">, 12</xref><xref ref-type="fig" rid="F13">, 13</xref></tp:nomenclature><tp:treatment-sec sec-type="Holotype" id="SECID0EPZEK"><title>Holotype.</title><p>China • Yunnan Province, Zhaotong, Xiaocaoba Town, Wumengshan National Nature Reserve, GPS coordinates: <named-content xmlns:xlink="http://www.w3.org/1999/xlink" content-type="dwc:verbatimCoordinates" xlink:type="simple"><named-content content-type="geo-json" specific-use="{&#34;type&#34;:&#34;Point&#34;,&#34;coordinates&#34;:[103.450000,27.550000]}" id="NCID0EYZEK" xlink:type="simple">27°33'N, 103°27'E</named-content></named-content>, altitude 2300 m asl., on fallen angiosperm branch, leg. C.L. Zhao, 19 September 2023, CLZhao 33187 (<abbrev xmlns:xlink="http://www.w3.org/1999/xlink" xlink:title="Southwest Forestry University" id="ABBRID0E4ZEK" xlink:type="simple">SWFC</abbrev>).</p></tp:treatment-sec><tp:treatment-sec sec-type="etymology" id="SECID0EB1EK"><title>Etymology.</title><p><italic>Albohymenia</italic> (Lat.): referring to “albus”, the distinctive white hymenium of the type specimen when fresh.</p></tp:treatment-sec><tp:treatment-sec sec-type="diagnosis" id="SECID0EO1EK"><title>Diagnosis.</title><p><italic><tp:taxon-name><tp:taxon-name-part taxon-name-part-type="genus" reg="Peniophorella">Peniophorella</tp:taxon-name-part><tp:taxon-name-part taxon-name-part-type="species" reg="albohymenia">albohymenia</tp:taxon-name-part></tp:taxon-name></italic> is characterized by the membranaceous basidiomata with white hymenial surface, four types cystidia as stephanocyst, fusiform, cylindrical and capitate, and ellipsoid basidiospores measuring 9–10.9 × 4.5–5 µm.</p></tp:treatment-sec><tp:treatment-sec sec-type="description" id="SECID0EI2EK"><title>Description.</title><p><bold><italic>Basidiomata</italic></bold> annual, resupinate, adnate, membranaceous, without odor or taste when fresh, up to 4.5 cm long, 1 cm wide, and 0.1 mm thick. <bold><italic>Hymenial surface</italic></bold> smooth, white when fresh and dry. Sterile margin distinctly, thin, white, up to 1 mm long.</p><fig id="F11" position="float" orientation="portrait"><object-id xmlns:xlink="http://www.w3.org/1999/xlink" content-type="doi" xlink:type="simple">10.3897/mycokeys.117.146236.figure11</object-id><object-id xmlns:xlink="http://www.w3.org/1999/xlink" content-type="arpha" xlink:type="simple">4BC5A04B-978B-5FB9-B86A-A7E46BED3A8A</object-id><label>Figure 11.</label><caption><p>Basidiomata of <italic><tp:taxon-name><tp:taxon-name-part taxon-name-part-type="genus" reg="Peniophorella">Peniophorella</tp:taxon-name-part><tp:taxon-name-part taxon-name-part-type="species" reg="albohymenia">albohymenia</tp:taxon-name-part></tp:taxon-name></italic> (holotype, CLZhao 33187) <bold>A</bold> basidiomata on the substrate <bold>B</bold> character hymenophore Scale bars: 1 cm (<bold>A</bold>); 1 mm (<bold>B</bold>).</p></caption><graphic xmlns:xlink="http://www.w3.org/1999/xlink" xlink:href="mycokeys-117-029-g011.jpg" position="float" orientation="portrait" xlink:type="simple" id="oo_1319832.jpg"><uri content-type="original_file" xlink:type="simple">https://binary.pensoft.net/fig/1319832</uri></graphic></fig><p><bold><italic>Hyphal system</italic></bold> monomitic; generative hyphae with clamp connections, thin-walled, colorless, occasionally branched, 2.5–4 µm in diameter, <abbrev xmlns:xlink="http://www.w3.org/1999/xlink" xlink:title="Melzer’s Reagent" id="ABBRID0EG4EK" xlink:type="simple">IKI</abbrev>–, <abbrev xmlns:xlink="http://www.w3.org/1999/xlink" xlink:title="Cotton Blue" id="ABBRID0EK4EK" xlink:type="simple">CB</abbrev>–, tissues unchanged in <abbrev xmlns:xlink="http://www.w3.org/1999/xlink" xlink:title="5% potassium hydroxide water solution" id="ABBRID0EO4EK" xlink:type="simple">KOH</abbrev>.</p><fig id="F12" position="float" orientation="portrait"><object-id xmlns:xlink="http://www.w3.org/1999/xlink" content-type="doi" xlink:type="simple">10.3897/mycokeys.117.146236.figure12</object-id><object-id xmlns:xlink="http://www.w3.org/1999/xlink" content-type="arpha" xlink:type="simple">6B74A474-766C-5050-B18D-94F27B305F7E</object-id><label>Figure 12.</label><caption><p>Microscopic structures of <italic><tp:taxon-name><tp:taxon-name-part taxon-name-part-type="genus" reg="Peniophorella">Peniophorella</tp:taxon-name-part><tp:taxon-name-part taxon-name-part-type="species" reg="albohymenia">albohymenia</tp:taxon-name-part></tp:taxon-name></italic> (holotype, CLZhao 33187) <bold>A</bold> basidiospores <bold>B</bold> basidia and basidioles <bold>C</bold> stephanocyst <bold>D</bold> fusiform cystidia <bold>E</bold> cylindrical cystidia <bold>F</bold> capitate cystidia <bold>G</bold> a section of the hymenium. Scale bars: 10 µm (<bold>A–G</bold>).</p></caption><graphic xmlns:xlink="http://www.w3.org/1999/xlink" xlink:href="mycokeys-117-029-g012.jpg" position="float" orientation="portrait" xlink:type="simple" id="oo_1319833.jpg"><uri content-type="original_file" xlink:type="simple">https://binary.pensoft.net/fig/1319833</uri></graphic></fig><p><bold><italic>Cystidia</italic></bold> of four types: (1) stephanocyst, thin-walled, 9–18 × 7–8 µm; (2) fusiform cystidia, smooth, thin-walled, 29–31 × 7–9 µm; (3) cylindrical cystidia, thin-walled, slightly constricted at the neck, the apical part encrusted with asteroid, 27–64 × 5–11 µm; (4) capitate cystidia, thin-walled, the apical part encrusted with asteroid, 22–47 × 5–12 µm. <bold><italic>Basidia</italic></bold> clavate, with four sterigmata and a basal clamp connection, colorless, thin-walled, 20–28 × 7.5–9 µm; basidioles in shape similar to basidia, but slightly smaller.</p><fig id="F13" position="float" orientation="portrait"><object-id xmlns:xlink="http://www.w3.org/1999/xlink" content-type="doi" xlink:type="simple">10.3897/mycokeys.117.146236.figure13</object-id><object-id xmlns:xlink="http://www.w3.org/1999/xlink" content-type="arpha" xlink:type="simple">6375E183-988E-5C35-AE31-F2E1DF1C8423</object-id><label>Figure 13.</label><caption><p>Sections of hymenium of <italic><tp:taxon-name><tp:taxon-name-part taxon-name-part-type="genus" reg="Peniophorella">Peniophorella</tp:taxon-name-part><tp:taxon-name-part taxon-name-part-type="species" reg="albohymenia">albohymenia</tp:taxon-name-part></tp:taxon-name></italic> (holotype, CLZhao 33187). Scale bars: 10 µm (<bold>A–F</bold>).</p></caption><graphic xmlns:xlink="http://www.w3.org/1999/xlink" xlink:href="mycokeys-117-029-g013.jpg" position="float" orientation="portrait" xlink:type="simple" id="oo_1319834.jpg"><uri content-type="original_file" xlink:type="simple">https://binary.pensoft.net/fig/1319834</uri></graphic></fig><p><bold><italic>Basidiospores</italic></bold> ellipsoid, colorless, thin-walled, <abbrev xmlns:xlink="http://www.w3.org/1999/xlink" xlink:title="Melzer’s Reagent" id="ABBRID0EFAFK" xlink:type="simple">IKI</abbrev>–, <abbrev xmlns:xlink="http://www.w3.org/1999/xlink" xlink:title="Cotton Blue" id="ABBRID0EJAFK" xlink:type="simple">CB</abbrev>–, (8.5–)9–10.9(–11.2) × (4.4–)4.5–5(–5.5) µm, L = 9.87 µm, W = 4.93 µm, Q = 1.99–2.02 (n = 60/2).</p></tp:treatment-sec><tp:treatment-sec sec-type="Another specimen (paratype) examined" id="SECID0ENAFK"><title>Another specimen (paratype) examined.</title><p>China • Yunnan Province, Zhaotong, Xiaocaoba Town, Wumengshan National Nature Reserve, GPS coordinates: <named-content xmlns:xlink="http://www.w3.org/1999/xlink" content-type="dwc:verbatimCoordinates" xlink:type="simple"><named-content content-type="geo-json" specific-use="{&#34;type&#34;:&#34;Point&#34;,&#34;coordinates&#34;:[103.450000,27.550000]}" id="NCID0EWAFK" xlink:type="simple">27°33'N, 103°27'E</named-content></named-content>, altitude 2300 m asl., on fallen angiosperm branch, leg. C.L. Zhao, 19 September 2023, CLZhao 33257 (<abbrev xmlns:xlink="http://www.w3.org/1999/xlink" xlink:title="Southwest Forestry University" id="ABBRID0E2AFK" xlink:type="simple">SWFC</abbrev>).</p></tp:treatment-sec><tp:treatment-sec sec-type="notes" id="SECID0E6AFK"><title>Notes.</title><p>Our results indicate that the new species <italic><tp:taxon-name><tp:taxon-name-part taxon-name-part-type="genus" reg="Peniophorella">P.</tp:taxon-name-part><tp:taxon-name-part taxon-name-part-type="species" reg="albohymenia">albohymenia</tp:taxon-name-part></tp:taxon-name></italic> was placed within <italic><tp:taxon-name><tp:taxon-name-part taxon-name-part-type="genus" reg="Peniophorella">Peniophorella</tp:taxon-name-part></tp:taxon-name></italic> inferring from the dataset of ITS+nLSU (Figs <xref ref-type="fig" rid="F1">1</xref>, <xref ref-type="fig" rid="F4">4</xref>). Morphologically, the species <italic><tp:taxon-name><tp:taxon-name-part taxon-name-part-type="genus" reg="Peniophorella">P.</tp:taxon-name-part><tp:taxon-name-part taxon-name-part-type="species" reg="albohymenia">albohymenia</tp:taxon-name-part></tp:taxon-name></italic> is similar to <italic><tp:taxon-name><tp:taxon-name-part taxon-name-part-type="genus" reg="Peniophorella">P.</tp:taxon-name-part><tp:taxon-name-part taxon-name-part-type="species" reg="daweishanensis">daweishanensis</tp:taxon-name-part></tp:taxon-name></italic> J.H. Dong &amp; C.L. Zhao and <italic><tp:taxon-name><tp:taxon-name-part taxon-name-part-type="genus" reg="Peniophorella">P.</tp:taxon-name-part><tp:taxon-name-part taxon-name-part-type="species" reg="yunnanensis">yunnanensis</tp:taxon-name-part></tp:taxon-name></italic> C.L. Zhao by having capitate cystidia, but <italic><tp:taxon-name><tp:taxon-name-part taxon-name-part-type="genus" reg="Peniophorella">P.</tp:taxon-name-part><tp:taxon-name-part taxon-name-part-type="species" reg="daweishanensis">daweishanensis</tp:taxon-name-part></tp:taxon-name></italic> is distinct from <italic><tp:taxon-name><tp:taxon-name-part taxon-name-part-type="genus" reg="Peniophorella">P.</tp:taxon-name-part><tp:taxon-name-part taxon-name-part-type="species" reg="albohymenia">albohymenia</tp:taxon-name-part></tp:taxon-name></italic> by its buff to slightly yellowish, reticulate hymenial surface and longer basidia (31.5–38 × 7–9 µm; <xref ref-type="bibr" rid="B14">Dong et al. 2024</xref>). <italic><tp:taxon-name><tp:taxon-name-part taxon-name-part-type="genus" reg="Peniophorella">P.</tp:taxon-name-part><tp:taxon-name-part taxon-name-part-type="species" reg="yunnanensis">yunnanensis</tp:taxon-name-part></tp:taxon-name></italic> differs from <italic><tp:taxon-name><tp:taxon-name-part taxon-name-part-type="genus" reg="Peniophorella">P.</tp:taxon-name-part><tp:taxon-name-part taxon-name-part-type="species" reg="albohymenia">albohymenia</tp:taxon-name-part></tp:taxon-name></italic> due to its grandinioid hymenial surface (<xref ref-type="bibr" rid="B19">Guan et al. 2020</xref>).</p></tp:treatment-sec><tp:treatment-sec><!--Section generated to contain objects referenced in tp:taxon-treatment.--><fig id="F1" position="float" orientation="portrait"><object-id xmlns:xlink="http://www.w3.org/1999/xlink" content-type="doi" xlink:type="simple">10.3897/mycokeys.117.146236.figure1</object-id><object-id xmlns:xlink="http://www.w3.org/1999/xlink" content-type="arpha" xlink:type="simple">1FA0EFE0-569A-58A2-8134-C2E2DF8E3F7B</object-id><label>Figure 1.</label><caption><p>Maximum Parsimony strict consensus tree illustrating the phylogeny of the order <tp:taxon-name><tp:taxon-name-part taxon-name-part-type="order">Hymenochaetales</tp:taxon-name-part></tp:taxon-name> based on ITS+nLSU sequences. Branches are labeled with Maximum Likelihood bootstrap values ≥ 70%, parsimony bootstrap values ≥ 50% and Bayesian posterior probabilities ≥ 0.95, respectively.</p></caption><graphic xmlns:xlink="http://www.w3.org/1999/xlink" xlink:href="mycokeys-117-029-g001.jpg" position="float" orientation="portrait" xlink:type="simple" id="oo_1319822.jpg"><uri content-type="original_file" xlink:type="simple">https://binary.pensoft.net/fig/1319822</uri></graphic></fig><fig id="F4" position="float" orientation="portrait"><object-id xmlns:xlink="http://www.w3.org/1999/xlink" content-type="doi" xlink:type="simple">10.3897/mycokeys.117.146236.figure4</object-id><object-id xmlns:xlink="http://www.w3.org/1999/xlink" content-type="arpha" xlink:type="simple">A32B05C4-3A24-5D2D-A79F-1216F4CFF511</object-id><label>Figure 4.</label><caption><p>Maximum Parsimony strict consensus tree illustrating the phylogeny of the two new species and related species in <italic><tp:taxon-name><tp:taxon-name-part taxon-name-part-type="genus" reg="Peniophorella">Peniophorella</tp:taxon-name-part></tp:taxon-name></italic>, based on ITS+nLSU sequences. Branches are labeled with Maximum Likelihood bootstrap values ≥ 70%, parsimony bootstrap values ≥ 50% and Bayesian posterior probabilities ≥ 0.95, respectively.</p></caption><graphic xmlns:xlink="http://www.w3.org/1999/xlink" xlink:href="mycokeys-117-029-g004.jpg" position="float" orientation="portrait" xlink:type="simple" id="oo_1319825.jpg"><uri content-type="original_file" xlink:type="simple">https://binary.pensoft.net/fig/1319825</uri></graphic></fig></tp:treatment-sec><ref-list><ref id="B14"><mixed-citation xmlns:xlink="http://www.w3.org/1999/xlink" xlink:type="simple"><person-group><name name-style="western"><surname>Dong</surname><given-names>JH</given-names></name><name name-style="western"><surname>Li</surname><given-names>Q</given-names></name><name name-style="western"><surname>Yuan</surname><given-names>Q</given-names></name><name name-style="western"><surname>Luo</surname><given-names>YX</given-names></name><name name-style="western"><surname>Zhang</surname><given-names>XC</given-names></name><name name-style="western"><surname>Dai</surname><given-names>YF</given-names></name><name name-style="western"><surname>Zhou</surname><given-names>Q</given-names></name><name name-style="western"><surname>Liu</surname><given-names>XF</given-names></name><name name-style="western"><surname>Deng</surname><given-names>YL</given-names></name><name name-style="western"><surname>Zhou</surname><given-names>HM</given-names></name><name name-style="western"><surname>Muhammad</surname><given-names>A</given-names></name><name name-style="western"><surname>Zhao</surname><given-names>CL</given-names></name></person-group> (<year>2024</year>) <article-title>Species diversity, taxonomy, molecular systematics and divergence time of wood-inhabiting fungi in Yunnan-Guizhou Plateau, Asia.</article-title><source>Mycosphere</source><volume>15</volume>: <fpage>1110</fpage>–<lpage>1293</lpage>. <ext-link xlink:href="10.5943/mycosphere/15/1/10" ext-link-type="doi" xlink:type="simple">https://doi.org/10.5943/mycosphere/15/1/10</ext-link></mixed-citation></ref><ref id="B19"><mixed-citation xmlns:xlink="http://www.w3.org/1999/xlink" xlink:type="simple"><person-group><name name-style="western"><surname>Guan</surname><given-names>QX</given-names></name><name name-style="western"><surname>Zhao</surname><given-names>TJ</given-names></name><name name-style="western"><surname>Zhao</surname><given-names>CL</given-names></name></person-group> (<year>2020</year>) <article-title>Morphological characters and phylogenetic analyses reveal two new species of <italic><tp:taxon-name><tp:taxon-name-part taxon-name-part-type="genus">Peniophorella</tp:taxon-name-part></tp:taxon-name></italic> from southern China.</article-title><source>Mycological Progress</source><volume>19</volume>: <fpage>397</fpage>–<lpage>404</lpage>. <ext-link xlink:href="10.1007/s11557-020-01568-6" ext-link-type="doi" xlink:type="simple">https://doi.org/10.1007/s11557-020-01568-6</ext-link></mixed-citation></ref></ref-list></tp:taxon-treatment>
