# Supplementary material for: ﻿Morphological and molecular analyses revealed four new wood-inhabiting fungal species (Hymenochaetales, Basidiomycota) from Yunnan
Source: MycoKeys. 2025 Apr 30;117:29–66. doi: 10.3897/mycokeys.117.146236 (PMC12059579; doi:10.3897/mycokeys.117.146236)
Supplement: XML Treatment for Peniophorella punctata [file mycokeys.117.146236-treatment4.xml]

<!DOCTYPE tp:taxon-treatment
  PUBLIC "-//TaxonX//DTD Taxonomic Treatment Publishing DTD v0 20100105//EN" "tax-treatment-NSO.dtd">
<tp:taxon-treatment xmlns:tp="http://www.plazi.org/taxpub"><tp:treatment-meta><kwd-group><label>Taxon classification</label><kwd>
                <named-content content-type="kingdom">Fungi</named-content>
              </kwd><kwd>
                <named-content content-type="order">Hymenochaetales</named-content>
              </kwd><kwd>
                <named-content content-type="family">Rickenellaceae</named-content>
              </kwd></kwd-group><mixed-citation publication-type="journal"><person-group><name><surname>Deng</surname><given-names>Yinglian</given-names></name><name><surname>Chen</surname><given-names>Meng</given-names></name><name><surname>Liu</surname><given-names>Linfeng</given-names></name><name><surname>Li</surname><given-names>Qizhen</given-names></name><name><surname>Zhang</surname><given-names>Sicheng</given-names></name><name><surname>Yuan</surname><given-names>Haisheng</given-names></name><name><surname>Zhao</surname><given-names>Changlin</given-names></name></person-group><article-title>﻿Morphological and molecular analyses revealed four new wood-inhabiting fungal species (<tp:taxon-name><tp:taxon-name-part taxon-name-part-type="order">Hymenochaetales</tp:taxon-name-part></tp:taxon-name>, <tp:taxon-name><tp:taxon-name-part taxon-name-part-type="phylum">Basidiomycota</tp:taxon-name-part></tp:taxon-name>) from Yunnan</article-title><source>MycoKeys</source><day>30</day><month>04</month><year>2025</year><volume>117</volume><fpage>29</fpage><lpage>66</lpage><pub-id pub-id-type="doi">10.3897/mycokeys.117.146236</pub-id></mixed-citation></tp:treatment-meta><tp:nomenclature><label>﻿</label><tp:taxon-name>
              <object-id xmlns:xlink="http://www.w3.org/1999/xlink" content-type="arpha" xlink:type="simple">995B8CD2-FA3D-538A-AAAD-C728CB72AC0D</object-id>
              <tp:taxon-name-part taxon-name-part-type="genus" reg="Peniophorella">Peniophorella</tp:taxon-name-part>
              <tp:taxon-name-part taxon-name-part-type="species" reg="punctata">punctata</tp:taxon-name-part>
              <object-id xmlns:xlink="http://www.w3.org/1999/xlink" content-type="mycobank" xlink:type="simple">857320</object-id>
            </tp:taxon-name><tp:taxon-authority>Y.L. Deng &amp; C.L. Zhao</tp:taxon-authority><tp:taxon-status xmlns:xlink="http://www.w3.org/1999/xlink" xlink:type="simple">sp. nov.</tp:taxon-status><xref ref-type="fig" rid="F14">Figs 14</xref><xref ref-type="fig" rid="F15">, 15</xref><xref ref-type="fig" rid="F16">, 16</xref></tp:nomenclature><tp:treatment-sec sec-type="Holotype" id="SECID0EFHFK"><title>Holotype.</title><p>China • Yunnan Province, Zhaotong, Xiaocaoba Town, Wumengshan National Nature Reserve, GPS coordinates: <named-content xmlns:xlink="http://www.w3.org/1999/xlink" content-type="dwc:verbatimCoordinates" xlink:type="simple"><named-content content-type="geo-json" specific-use="{&#34;type&#34;:&#34;Point&#34;,&#34;coordinates&#34;:[103.450000,27.550000]}" id="NCID0EOHFK" xlink:type="simple">27°33'N, 103°27'E</named-content></named-content>, altitude 2300 m asl., on fallen angiosperm branch, leg. C.L. Zhao, 21 September 2023, CLZhao 33732 (<abbrev xmlns:xlink="http://www.w3.org/1999/xlink" xlink:title="Southwest Forestry University" id="ABBRID0ETHFK" xlink:type="simple">SWFC</abbrev>).</p></tp:treatment-sec><tp:treatment-sec sec-type="etymology" id="SECID0EXHFK"><title>Etymology.</title><p><italic>Punctata</italic> (Lat.): referring to the punctate basidioma of the type specimen.</p></tp:treatment-sec><tp:treatment-sec sec-type="diagnosis" id="SECID0ENIFK"><title>Diagnosis.</title><p><italic><tp:taxon-name><tp:taxon-name-part taxon-name-part-type="genus" reg="Peniophorella">Peniophorella</tp:taxon-name-part><tp:taxon-name-part taxon-name-part-type="species" reg="punctata">punctata</tp:taxon-name-part></tp:taxon-name></italic> is characterized by the membranaceous, punctate basidiomata with white to pale yellow hymenial surface, fusiform cystidia, and allantoid basidiospores measuring 9.5–12.5 × 4–4.8 µm.</p><fig id="F14" position="float" orientation="portrait"><object-id xmlns:xlink="http://www.w3.org/1999/xlink" content-type="doi" xlink:type="simple">10.3897/mycokeys.117.146236.figure14</object-id><object-id xmlns:xlink="http://www.w3.org/1999/xlink" content-type="arpha" xlink:type="simple">810FE346-290A-5D57-9E32-A06B94EE58AE</object-id><label>Figure 14.</label><caption><p>Basidiomata of <italic><tp:taxon-name><tp:taxon-name-part taxon-name-part-type="genus" reg="Peniophorella">Peniophorella</tp:taxon-name-part><tp:taxon-name-part taxon-name-part-type="species" reg="punctata">punctata</tp:taxon-name-part></tp:taxon-name></italic> (holotype, CLZhao 33732) <bold>A</bold> basidiomata on the substrate <bold>B</bold> character hymenophore. Scale bars: 1 cm (<bold>A</bold>); 1 mm (<bold>B</bold>).</p></caption><graphic xmlns:xlink="http://www.w3.org/1999/xlink" xlink:href="mycokeys-117-029-g014.jpg" position="float" orientation="portrait" xlink:type="simple" id="oo_1319835.jpg"><uri content-type="original_file" xlink:type="simple">https://binary.pensoft.net/fig/1319835</uri></graphic></fig></tp:treatment-sec><tp:treatment-sec sec-type="description" id="SECID0EQKFK"><title>Description.</title><p><bold><italic>Basidiomata</italic></bold> annual, resupinate, adnate, membranaceous, punctate, without odor or taste when fresh, up to 4 cm long, 3 cm wide, and 0.1 mm thick. <bold><italic>Hymenial surface</italic></bold> smooth, white to pale yellow when fresh, turning to aurantiacus to avellaneus upon drying. Sterile margin distinctly, thin, white, up to 2 mm long.</p><fig id="F15" position="float" orientation="portrait"><object-id xmlns:xlink="http://www.w3.org/1999/xlink" content-type="doi" xlink:type="simple">10.3897/mycokeys.117.146236.figure15</object-id><object-id xmlns:xlink="http://www.w3.org/1999/xlink" content-type="arpha" xlink:type="simple">A34A1F88-D501-5358-AEED-3CDE42A3CA97</object-id><label>Figure 15.</label><caption><p>Microscopic structures of <italic><tp:taxon-name><tp:taxon-name-part taxon-name-part-type="genus" reg="Peniophorella">Peniophorella</tp:taxon-name-part><tp:taxon-name-part taxon-name-part-type="species" reg="punctata">punctata</tp:taxon-name-part></tp:taxon-name></italic> (holotype, CLZhao 33732) <bold>A</bold> basidiospores <bold>B</bold> basidia and basidioles <bold>C</bold> fusiform cystidia <bold>D</bold> a section of the hymenium. Scale bars: 10 µm (<bold>A–D</bold>).</p></caption><graphic xmlns:xlink="http://www.w3.org/1999/xlink" xlink:href="mycokeys-117-029-g015.jpg" position="float" orientation="portrait" xlink:type="simple" id="oo_1319836.jpg"><uri content-type="original_file" xlink:type="simple">https://binary.pensoft.net/fig/1319836</uri></graphic></fig><p><bold><italic>Hyphal system</italic></bold> monomitic, generative hyphae with clamp connections, thin-walled, colorless, occasionally branched, 2.9–4.6 µm in diameter, <abbrev xmlns:xlink="http://www.w3.org/1999/xlink" xlink:title="Melzer’s Reagent" id="ABBRID0EZMFK" xlink:type="simple">IKI</abbrev>–, <abbrev xmlns:xlink="http://www.w3.org/1999/xlink" xlink:title="Cotton Blue" id="ABBRID0E4MFK" xlink:type="simple">CB</abbrev>–, tissues unchanged in <abbrev xmlns:xlink="http://www.w3.org/1999/xlink" xlink:title="5% potassium hydroxide water solution" id="ABBRID0EBNFK" xlink:type="simple">KOH</abbrev>.</p><fig id="F16" position="float" orientation="portrait"><object-id xmlns:xlink="http://www.w3.org/1999/xlink" content-type="doi" xlink:type="simple">10.3897/mycokeys.117.146236.figure16</object-id><object-id xmlns:xlink="http://www.w3.org/1999/xlink" content-type="arpha" xlink:type="simple">07AE9557-A7D6-5427-842D-2109245ACC97</object-id><label>Figure 16.</label><caption><p>Sections of hymenium of <italic><tp:taxon-name><tp:taxon-name-part taxon-name-part-type="genus" reg="Peniophorella">Peniophorella</tp:taxon-name-part><tp:taxon-name-part taxon-name-part-type="species" reg="punctata">punctata</tp:taxon-name-part></tp:taxon-name></italic> (holotype, CLZhao 33732). Scale bars: 10 µm (<bold>A–C</bold>).</p></caption><graphic xmlns:xlink="http://www.w3.org/1999/xlink" xlink:href="mycokeys-117-029-g016.jpg" position="float" orientation="portrait" xlink:type="simple" id="oo_1319837.jpg"><uri content-type="original_file" xlink:type="simple">https://binary.pensoft.net/fig/1319837</uri></graphic></fig><p><bold><italic>Cystidia</italic></bold> fusiform, slightly constricted at the neck and forms a long beak, thin-walled, 31–57 × 9–13.5 µm. <bold><italic>Basidia</italic></bold> clavate, slightly constricted in the middle, with four sterigmata and a basal clamp connection, colorless, thin-walled, 26.3–39.8 × 8.1–9.5 µm; basidioles in shape similar to basidia, but slightly smaller.</p><p><bold><italic>Basidiospores</italic></bold> cylindrical to allantoid, colorless, thin-walled, <abbrev xmlns:xlink="http://www.w3.org/1999/xlink" xlink:title="Melzer’s Reagent" id="ABBRID0EQOFK" xlink:type="simple">IKI</abbrev>–, <abbrev xmlns:xlink="http://www.w3.org/1999/xlink" xlink:title="Cotton Blue" id="ABBRID0EUOFK" xlink:type="simple">CB</abbrev>–, (9.1–)9.5–12.5(–12.9) × (3.7–)3.9–4.8(–5.5) µm, L = 10.89 µm, W = 4.30 µm, Q = 2.53–2.54 (n = 60/2).</p></tp:treatment-sec><tp:treatment-sec sec-type="Another specimen (paratype) examined" id="SECID0EYOFK"><title>Another specimen (paratype) examined.</title><p>China • Yunnan Province, Zhaotong, Xiaocaoba Town, Wumengshan National Nature Reserve, GPS coordinates: <named-content xmlns:xlink="http://www.w3.org/1999/xlink" content-type="dwc:verbatimCoordinates" xlink:type="simple"><named-content content-type="geo-json" specific-use="{&#34;type&#34;:&#34;Point&#34;,&#34;coordinates&#34;:[103.450000,27.550000]}" id="NCID0EBPFK" xlink:type="simple">27°33'N, 103°27'E</named-content></named-content>, altitude 2300 m asl., on fallen angiosperm branch, leg. C.L. Zhao, 21 September 2023, CLZhao 33720 (<abbrev xmlns:xlink="http://www.w3.org/1999/xlink" xlink:title="Southwest Forestry University" id="ABBRID0EGPFK" xlink:type="simple">SWFC</abbrev>).</p></tp:treatment-sec><tp:treatment-sec sec-type="notes" id="SECID0EKPFK"><title>Notes.</title><p>The phylogenetic analysis indicates that species <italic><tp:taxon-name><tp:taxon-name-part taxon-name-part-type="genus" reg="Peniophorella">P.</tp:taxon-name-part><tp:taxon-name-part taxon-name-part-type="species" reg="punctata">punctata</tp:taxon-name-part></tp:taxon-name></italic> was placed within <italic><tp:taxon-name><tp:taxon-name-part taxon-name-part-type="genus" reg="Peniophorella">Peniophorella</tp:taxon-name-part></tp:taxon-name></italic> inferring from the dataset of ITS+nLSU. Morphologically, <italic><tp:taxon-name><tp:taxon-name-part taxon-name-part-type="genus" reg="Peniophorella">P.</tp:taxon-name-part><tp:taxon-name-part taxon-name-part-type="species" reg="allantospora">allantospora</tp:taxon-name-part></tp:taxon-name></italic> (Sheng H. Wu) K.H. Larss., <italic><tp:taxon-name><tp:taxon-name-part taxon-name-part-type="genus" reg="Peniophorella">P.</tp:taxon-name-part><tp:taxon-name-part taxon-name-part-type="species" reg="capitulata">capitulata</tp:taxon-name-part></tp:taxon-name></italic> (Boidin &amp; Gilles) K.H. Larss., <italic><tp:taxon-name><tp:taxon-name-part taxon-name-part-type="genus" reg="Peniophorella">P.</tp:taxon-name-part><tp:taxon-name-part taxon-name-part-type="species" reg="flagellata">flagellata</tp:taxon-name-part></tp:taxon-name></italic> (G. Cunn.) K.H. Larss., <italic><tp:taxon-name><tp:taxon-name-part taxon-name-part-type="genus" reg="Peniophorella">P.</tp:taxon-name-part><tp:taxon-name-part taxon-name-part-type="species" reg="pallida">pallida</tp:taxon-name-part></tp:taxon-name></italic> (Bres.) K.H. Larss. and <italic><tp:taxon-name><tp:taxon-name-part taxon-name-part-type="genus" reg="Peniophorella">P.</tp:taxon-name-part><tp:taxon-name-part taxon-name-part-type="species" reg="praetermissa">praetermissa</tp:taxon-name-part></tp:taxon-name></italic> (P. Karst.) K.H. Larss. are similar to <italic><tp:taxon-name><tp:taxon-name-part taxon-name-part-type="genus" reg="Peniophorella">P.</tp:taxon-name-part><tp:taxon-name-part taxon-name-part-type="species" reg="punctata">punctata</tp:taxon-name-part></tp:taxon-name></italic> based on the smooth hymenophore and allantoid basidiospores. However, <italic><tp:taxon-name><tp:taxon-name-part taxon-name-part-type="genus" reg="Peniophorella">P.</tp:taxon-name-part><tp:taxon-name-part taxon-name-part-type="species" reg="allantospora">allantospora</tp:taxon-name-part></tp:taxon-name></italic> differs from <italic><tp:taxon-name><tp:taxon-name-part taxon-name-part-type="genus" reg="Peniophorella">P.</tp:taxon-name-part><tp:taxon-name-part taxon-name-part-type="species" reg="punctata">punctata</tp:taxon-name-part></tp:taxon-name></italic> by its shorter subutriformia to subclavata basidia (17–27 × 7.0–8.5 µm; <xref ref-type="bibr" rid="B39">Larsson 2007b</xref>). <italic><tp:taxon-name><tp:taxon-name-part taxon-name-part-type="genus" reg="Peniophorella">P.</tp:taxon-name-part><tp:taxon-name-part taxon-name-part-type="species" reg="capitulata">capitulata</tp:taxon-name-part></tp:taxon-name></italic> in its presence of subcylindrica leptocystidia (25–50 × 4–7 µm; <xref ref-type="bibr" rid="B39">Larsson 2007b</xref>). <italic><tp:taxon-name><tp:taxon-name-part taxon-name-part-type="genus" reg="Peniophorella">P.</tp:taxon-name-part><tp:taxon-name-part taxon-name-part-type="species" reg="flagellata">flagellata</tp:taxon-name-part></tp:taxon-name></italic> is distinct from <italic><tp:taxon-name><tp:taxon-name-part taxon-name-part-type="genus" reg="Peniophorella">P.</tp:taxon-name-part><tp:taxon-name-part taxon-name-part-type="species" reg="punctata">punctata</tp:taxon-name-part></tp:taxon-name></italic> by its cream hymenial surface, obovate or subglobose stephanocysts, narrower basidia (28–40 × 7–8 µm) and shorter basidiospores (8–9 × 5–6 µm; <xref ref-type="bibr" rid="B39">Larsson 2007b</xref>). <italic><tp:taxon-name><tp:taxon-name-part taxon-name-part-type="genus" reg="Peniophorella">P.</tp:taxon-name-part><tp:taxon-name-part taxon-name-part-type="species" reg="pallida">pallida</tp:taxon-name-part></tp:taxon-name></italic> can be delimited from <italic><tp:taxon-name><tp:taxon-name-part taxon-name-part-type="genus" reg="Peniophorella">P.</tp:taxon-name-part><tp:taxon-name-part taxon-name-part-type="species" reg="punctata">punctata</tp:taxon-name-part></tp:taxon-name></italic> by its whitish to ochraceous hymenial surface and longer fusiform cystidia (50–70 × 6–8 µm) and smaller basidia (20–25 × 5–6 µm; <xref ref-type="bibr" rid="B39">Larsson 2007b</xref>). <italic><tp:taxon-name><tp:taxon-name-part taxon-name-part-type="genus" reg="Peniophorella">P.</tp:taxon-name-part><tp:taxon-name-part taxon-name-part-type="species" reg="praetermissa">praetermissa</tp:taxon-name-part></tp:taxon-name></italic> can be separated from <italic><tp:taxon-name><tp:taxon-name-part taxon-name-part-type="genus" reg="Peniophorella">P.</tp:taxon-name-part><tp:taxon-name-part taxon-name-part-type="species" reg="punctata">punctata</tp:taxon-name-part></tp:taxon-name></italic> by presence of three types of cystidia as fusiform gloeocystidia (50–100 × 8–12 µm), cylindrical leptocystidia (20–80 × 6–8 µm) and stephanocysts bowl-shaped, and narrower basidia (20–30 × 6–7 µm; <xref ref-type="bibr" rid="B39">Larsson 2007b</xref>).</p></tp:treatment-sec><ref-list><ref id="B39"><mixed-citation xmlns:xlink="http://www.w3.org/1999/xlink" xlink:type="simple"><person-group><name name-style="western"><surname>Larsson</surname><given-names>KH</given-names></name></person-group> (<year>2007b</year>) Molecular phylogeny of <italic><tp:taxon-name><tp:taxon-name-part taxon-name-part-type="genus">Hyphoderma</tp:taxon-name-part></tp:taxon-name></italic> and the reinstatement of <italic><tp:taxon-name><tp:taxon-name-part taxon-name-part-type="genus">Peniophorella.</tp:taxon-name-part></tp:taxon-name></italic> Mycological Research 111: 185–195. <ext-link xlink:href="10.1016/j.mycres.2006.10.002" ext-link-type="doi" xlink:type="simple">https://doi.org/10.1016/j.mycres.2006.10.002</ext-link></mixed-citation></ref></ref-list></tp:taxon-treatment>
